# Supplementary material for: Spontaneous Mutation Rates and Spectra of Respiratory-Deficient Yeast
Source: Biomolecules. 2023 Mar 9;13(3):501. doi: 10.3390/biom13030501 (PMC10046086; doi:10.3390/biom13030501)
Supplement: Supplementary file 1 [file biomolecules-13-00501-s001.zip]

Archive with 1 entries (1 files):
- biomolecules-2232118-SI.xlsx
