# Supplementary material for: Spontaneous Mutation Rates and Spectra of Respiratory-Deficient Yeast
Source: Biomolecules. 2023 Mar 9;13(3):501. doi: 10.3390/biom13030501 (PMC10046086; doi:10.3390/biom13030501)
Supplement: Supplementary file 1 [file biomolecules-13-00501-s001.zip › biomolecules-2232118-SI.xlsx]

## Sheet: Table_S1
Table S1. List of SNVs accumulated in nuclear genome.
Strain	Replicate ID	Single-cell bottleneck	Chromosome	Position	Reference allele	Alternative allele
JS760-6A	1	60	XII	975020	G	T
JS760-6A	1	60	XII	633306	C	A
JS760-6A	1	60	XVI	388615	C	A
JS760-6A	1	60	VIII	463165	G	A
JS760-6A	1	60	IV	242811	C	A
JS760-6A	1	60	II	89537	C	G
JS760-6A	1	60	II	783321	A	G
JS760-6A	1	60	IV	1145906	G	T
JS760-6A	1	60	IV	1284386	C	T
JS760-6A	1	60	IV	1518386	A	G
JS760-6A	1	60	V	474667	G	A
JS760-6A	1	60	VII	12394	A	C
JS760-6A	1	60	VII	123788	G	T
JS760-6A	1	60	VII	847997	C	G
JS760-6A	1	60	X	653793	G	T
JS760-6A	1	60	XI	97829	A	T
JS760-6A	1	60	XI	114745	T	C
JS760-6A	1	60	XI	221817	G	A
JS760-6A	1	60	XII	80261	C	T
JS760-6A	1	60	XII	877735	G	A
JS760-6A	1	60	XIII	384073	G	C
JS760-6A	1	60	XIII	596507	T	C
JS760-6A	1	60	XIII	627664	C	G
JS760-6A	1	60	XIV	22011	T	A
JS760-6A	1	60	XV	737965	G	A
JS760-6A	1	60	XV	780633	A	G
JS760-6A	1	60	XVI	158490	G	C
JS760-6A	1	60	XVI	794376	G	A
JS760-6A	2	60	XVI	109777	G	A
JS760-6A	2	60	XVI	904472	C	T
JS760-6A	2	60	VII	882896	G	A
JS760-6A	2	60	XIV	512699	T	C
JS760-6A	2	60	XII	1038494	C	A
JS760-6A	2	60	IV	524060	C	T
JS760-6A	2	60	VIII	32528	C	A
JS760-6A	2	60	XIII	885795	G	T
JS760-6A	2	60	IV	393356	G	A
JS760-6A	2	60	VII	437952	C	A
JS760-6A	2	60	VIII	413276	G	A
JS760-6A	2	60	III	181488	A	C
JS760-6A	2	60	XV	653116	T	C
JS760-6A	2	60	VIII	271278	C	A
JS760-6A	2	60	XIV	245232	G	A
JS760-6A	2	60	XI	44821	G	A
JS760-6A	2	60	II	593419	G	T
JS760-6A	2	60	IV	232492	G	A
JS760-6A	2	60	IV	1153097	T	C
JS760-6A	2	60	VI	95330	G	A
JS760-6A	2	60	VII	228390	C	T
JS760-6A	2	60	VIII	454817	G	A
JS760-6A	2	60	XIII	470070	T	G
JS760-6A	2	60	XIII	800160	T	A
JS760-6A	2	60	XIV	139642	G	T
JS760-6A	2	60	XIV	139646	C	A
JS760-6A	2	60	XIV	139650	C	A
JS760-6A	2	60	XIV	417512	T	G
JS760-6A	3	60	XVI	675109	G	C
JS760-6A	3	60	XVI	90352	T	C
JS760-6A	3	60	XIII	283938	C	T
JS760-6A	3	60	XV	92662	A	G
JS760-6A	3	60	II	791388	T	A
JS760-6A	3	60	VIII	97995	G	C
JS760-6A	3	60	II	761123	G	A
JS760-6A	3	60	IV	249531	T	G
JS760-6A	3	60	IV	638895	C	T
JS760-6A	3	60	IX	309467	A	T
JS760-6A	3	60	X	614863	G	A
JS760-6A	3	60	X	638006	C	T
JS760-6A	3	60	XII	301469	G	A
JS760-6A	3	60	XII	1049847	G	A
JS760-6A	3	60	XIII	23655	A	G
JS760-6A	3	60	XIII	433813	A	T
JS760-6A	3	60	XIII	527002	G	T
JS760-6A	3	60	XIV	766226	G	A
JS760-6A	3	60	XV	432702	C	G
JS760-6A	3	60	XV	1053732	G	C
JS760-6A	4	60	XII	42297	C	G
JS760-6A	4	60	XI	448411	G	A
JS760-6A	4	60	VII	366917	G	C
JS760-6A	4	60	X	442667	T	A
JS760-6A	4	60	XI	369953	C	G
JS760-6A	4	60	IV	633961	A	T
JS760-6A	4	60	VI	179057	G	A
JS760-6A	4	60	II	214049	G	A
JS760-6A	4	60	IV	273995	A	T
JS760-6A	4	60	VII	734318	C	T
JS760-6A	4	60	VII	1066715	G	A
JS760-6A	4	60	VIII	183854	A	G
JS760-6A	4	60	XI	538698	G	A
JS760-6A	4	60	XI	609910	T	G
JS760-6A	4	60	XII	669728	A	G
JS760-6A	4	60	XIV	766145	A	G
JS760-6A	4	60	XV	702406	T	A
JS760-6A	4	60	XV	746390	G	T
JS760-6B	1	60	XVI	566903	G	C
JS760-6B	1	60	XII	613989	C	T
JS760-6B	1	60	XV	779304	T	A
JS760-6B	1	60	IV	631485	T	C
JS760-6B	1	60	III	198786	A	T
JS760-6B	1	60	XI	434648	C	T
JS760-6B	1	60	II	140734	G	A
JS760-6B	1	60	XVI	919178	C	T
JS760-6B	1	60	IV	884850	C	G
JS760-6B	1	60	VIII	96911	C	A
JS760-6B	1	60	II	363794	A	T
JS760-6B	1	60	IV	755714	C	A
JS760-6B	1	60	IV	151683	T	G
JS760-6B	1	60	IV	171545	T	A
JS760-6B	1	60	IV	591981	A	C
JS760-6B	1	60	VII	1043474	C	T
JS760-6B	1	60	XII	425489	C	T
JS760-6B	1	60	XIII	336872	T	C
JS760-6B	1	60	XIII	389141	G	A
JS760-6B	1	60	XIII	574186	T	C
JS760-6B	1	60	XIV	570997	C	A
JS760-6B	1	60	XV	594441	G	T
JS760-6B	1	60	XVI	894963	C	T
JS760-6B	2	60	XVI	722259	A	T
JS760-6B	2	60	XVI	573990	G	A
JS760-6B	2	60	XV	1002497	T	C
JS760-6B	2	60	X	166666	A	T
JS760-6B	2	60	VIII	478831	A	G
JS760-6B	2	60	IV	1093543	T	A
JS760-6B	2	60	IV	828210	C	T
JS760-6B	2	60	XIII	649636	C	G
JS760-6B	2	60	VII	806367	G	C
JS760-6B	2	60	II	588613	G	C
JS760-6B	2	60	IV	828818	C	A
JS760-6B	2	60	II	534166	C	T
JS760-6B	2	60	XII	77192	C	T
JS760-6B	2	60	XIV	321328	C	T
JS760-6B	2	60	IV	371847	G	T
JS760-6B	2	60	IV	562744	C	A
JS760-6B	2	60	IV	772464	T	C
JS760-6B	2	60	IV	1274529	C	T
JS760-6B	2	60	IV	1440675	C	G
JS760-6B	2	60	IV	1492386	C	A
JS760-6B	2	60	IX	423100	G	T
JS760-6B	2	60	V	181047	G	T
JS760-6B	2	60	VII	595621	G	A
JS760-6B	2	60	VII	957291	C	G
JS760-6B	2	60	VII	1067894	C	T
JS760-6B	2	60	VII	1067918	C	G
JS760-6B	2	60	VII	1068179	C	T
JS760-6B	2	60	VII	1068182	C	T
JS760-6B	2	60	X	515634	T	G
JS760-6B	2	60	X	700772	T	G
JS760-6B	2	60	XI	338318	C	G
JS760-6B	2	60	XII	1000474	G	C
JS760-6B	2	60	XIV	22102	G	T
JS760-6B	2	60	XIV	22103	C	G
JS760-6B	2	60	XIV	37851	G	A
JS760-6B	2	60	XIV	46734	A	C
JS760-6B	2	60	XIV	88384	A	C
JS760-6B	2	60	XIV	548419	C	T
JS760-6B	2	60	XV	232563	G	A
JS760-6B	2	60	XV	371149	G	A
JS760-6B	2	60	XV	487505	T	C
JS760-6B	2	60	XV	920528	T	C
JS760-6B	2	60	XV	1001498	A	G
JS760-6B	3	60	XVI	550345	T	G
JS760-6B	3	60	XVI	913376	G	T
JS760-6B	3	60	XVI	210306	G	T
JS760-6B	3	60	XVI	429444	G	A
JS760-6B	3	60	XVI	247628	C	G
JS760-6B	3	60	XVI	601751	A	G
JS760-6B	3	60	VII	948035	G	T
JS760-6B	3	60	XIV	767212	G	A
JS760-6B	3	60	XIII	754685	G	A
JS760-6B	3	60	III	280440	T	A
JS760-6B	3	60	XV	185300	G	A
JS760-6B	3	60	IX	384156	C	T
JS760-6B	3	60	XIV	139200	G	A
JS760-6B	3	60	XIV	213306	C	G
JS760-6B	3	60	XIV	569982	A	C
JS760-6B	3	60	XIII	743123	A	C
JS760-6B	3	60	VII	23179	C	A
JS760-6B	3	60	X	679512	A	G
JS760-6B	3	60	XII	895171	T	A
JS760-6B	3	60	XV	461305	T	C
JS760-6B	3	60	IV	940634	C	A
JS760-6B	3	60	X	523482	T	A
JS760-6B	3	60	II	416962	T	G
JS760-6B	3	60	III	188789	G	A
JS760-6B	3	60	IV	772815	G	T
JS760-6B	3	60	IV	1295710	C	T
JS760-6B	3	60	V	73350	C	T
JS760-6B	3	60	V	226827	T	C
JS760-6B	3	60	V	516824	G	A
JS760-6B	3	60	VII	157020	G	A
JS760-6B	3	60	VII	1066325	C	T
JS760-6B	3	60	VIII	23414	T	G
JS760-6B	3	60	VIII	99368	G	C
JS760-6B	3	60	VIII	170518	C	T
JS760-6B	3	60	VIII	349036	T	A
JS760-6B	3	60	X	53839	A	C
JS760-6B	3	60	X	69587	G	A
JS760-6B	3	60	XI	135552	C	A
JS760-6B	3	60	XI	627094	C	A
JS760-6B	3	60	XII	492921	C	A
JS760-6B	3	60	XIII	227105	T	A
JS760-6B	3	60	XIII	904450	T	G
JS760-6B	3	60	XIV	369575	G	A
JS760-6B	3	60	XIV	401822	A	G
JS760-6B	3	60	XIV	476345	C	T
JS760-6B	3	60	XV	134731	C	T
JS760-6B	3	60	XV	299157	G	A
JS760-6B	3	60	XV	461321	G	A
JS760-6B	3	60	XV	779323	T	A
JS760-6B	4	60	I	145028	A	G
JS760-6B	4	60	VIII	194658	T	A
JS760-6B	4	60	VII	688681	G	A
JS760-6B	4	60	IV	74440	T	C
JS760-6B	4	60	XII	959380	G	A
JS760-6B	4	60	VIII	194671	A	G
JS760-6B	4	60	XV	461472	T	C
JS760-6B	4	60	XV	606688	C	A
JS760-6B	4	60	IV	1514442	A	T
JS760-6B	4	60	II	24593	T	C
JS760-6B	4	60	VII	56389	G	C
JS760-6B	4	60	XIV	90905	C	A
JS760-6B	4	60	X	398291	C	A
JS760-6B	4	60	VII	1027012	T	G
JS760-6B	4	60	VII	309595	C	T
JS760-6B	4	60	XI	574958	C	G
JS760-6B	4	60	XV	635956	C	T
JS760-6B	4	60	VII	700282	G	A
JS760-6B	4	60	XV	929730	G	A
JS760-6B	4	60	XI	283779	G	C
JS760-6B	4	60	XV	478395	G	T
JS760-6B	4	60	XI	300125	C	T
JS760-6B	4	60	XV	593137	G	C
JS760-6B	4	60	XII	161997	G	A
JS760-6B	4	60	IV	86300	T	A
JS760-6B	4	60	II	322213	T	C
JS760-6B	4	60	II	649295	T	G
JS760-6B	4	60	II	655858	G	C
JS760-6B	4	60	II	700673	C	T
JS760-6B	4	60	IV	818119	C	A
JS760-6B	4	60	IV	995238	G	A
JS760-6B	4	60	IV	1389327	G	T
JS760-6B	4	60	IV	1447656	T	A
JS760-6B	4	60	IX	51962	A	G
JS760-6B	4	60	V	393196	A	C
JS760-6B	4	60	V	504858	T	A
JS760-6B	4	60	VI	190374	G	T
JS760-6B	4	60	VII	750468	G	C
JS760-6B	4	60	VIII	505938	T	A
JS760-6B	4	60	XI	110778	T	C
JS760-6B	4	60	XI	175200	C	A
JS760-6B	4	60	XI	535606	G	T
JS760-6B	4	60	XII	184234	A	C
JS760-6B	4	60	XII	819106	C	T
JS760-6B	4	60	XIII	332919	G	C
JS760-6B	4	60	XIII	531174	C	T
JS760-6B	4	60	XIII	681125	A	T
JS760-6B	4	60	XIV	272925	C	T
JS760-6B	4	60	XIV	572452	C	T
JS760-6C	1	120	I	133938	G	A
JS760-6C	1	120	II	584041	C	A
JS760-6C	1	120	IV	672849	G	T
JS760-6C	1	120	IV	845702	G	T
JS760-6C	1	120	IV	927747	T	G
JS760-6C	1	120	IX	358907	G	T
JS760-6C	1	120	V	102270	A	G
JS760-6C	1	120	V	263104	G	A
JS760-6C	1	120	VI	158306	C	A
JS760-6C	1	120	VII	51381	A	G
JS760-6C	1	120	VIII	99870	C	T
JS760-6C	1	120	VIII	194533	C	T
JS760-6C	1	120	XI	260385	G	A
JS760-6C	1	120	XI	609078	G	A
JS760-6C	1	120	XI	635739	C	T
JS760-6C	1	120	XII	379781	T	C
JS760-6C	1	120	XII	840532	C	G
JS760-6C	1	120	XII	869028	A	G
JS760-6C	1	120	XIII	383767	C	A
JS760-6C	1	120	XIII	734207	C	T
JS760-6C	1	120	XIV	142922	A	G
JS760-6C	1	120	XIV	670133	C	T
JS760-6C	1	120	XV	640368	G	A
JS760-6C	1	120	XV	765444	G	A
JS760-6C	1	120	XVI	122555	A	C
JS760-6C	1	120	XVI	397556	C	A
JS760-6C	1	120	XVI	471818	C	A
JS760-6C	1	120	XVI	624957	C	T
JS760-6C	1	120	XVI	628204	G	T
JS760-6C	2	120	XIII	412074	A	G
JS760-6C	2	120	I	69396	C	T
JS760-6C	2	120	II	537713	G	A
JS760-6C	2	120	II	720008	G	A
JS760-6C	2	120	IV	81208	T	C
JS760-6C	2	120	IV	205246	A	G
JS760-6C	2	120	IV	279848	G	C
JS760-6C	2	120	IV	688361	G	C
JS760-6C	2	120	IV	1402467	C	T
JS760-6C	2	120	V	173460	A	T
JS760-6C	2	120	VII	384710	C	G
JS760-6C	2	120	VII	744770	A	C
JS760-6C	2	120	VII	871818	T	C
JS760-6C	2	120	VIII	32033	G	A
JS760-6C	2	120	VIII	167568	T	G
JS760-6C	2	120	VIII	167569	C	G
JS760-6C	2	120	VIII	167570	C	A
JS760-6C	2	120	X	86437	T	C
JS760-6C	2	120	X	268917	A	C
JS760-6C	2	120	X	665797	G	A
JS760-6C	2	120	X	665798	C	A
JS760-6C	2	120	XI	216799	T	C
JS760-6C	2	120	XII	249346	C	T
JS760-6C	2	120	XII	642349	G	C
JS760-6C	2	120	XII	921046	A	C
JS760-6C	2	120	XII	1024365	G	T
JS760-6C	2	120	XIII	392532	G	T
JS760-6C	2	120	XIII	451675	C	G
JS760-6C	2	120	XV	71868	A	C
JS760-6C	2	120	XV	603686	G	A
JS760-6C	2	120	XVI	30511	G	T
JS760-6C	2	120	XVI	433788	G	T
JS760-6C	3	120	XIV	750032	C	A
JS760-6C	3	120	V	44291	G	A
JS760-6C	3	120	X	67345	G	T
JS760-6C	3	120	X	664954	C	T
JS760-6C	3	120	XIII	645438	G	T
JS760-6C	3	120	XIV	31883	C	A
JS760-6C	3	120	X	371603	T	C
JS760-6C	3	120	II	85448	A	C
JS760-6C	3	120	III	60619	G	A
JS760-6C	3	120	IX	111839	T	C
JS760-6C	3	120	VI	261029	G	A
JS760-6C	3	120	XI	203105	G	C
JS760-6C	3	120	XIII	324145	T	A
JS760-6C	3	120	XIV	736932	G	C
JS760-6C	3	120	XV	963012	G	A
JS760-6C	3	120	XVI	548925	G	T
JS760-6C	3	120	XVI	661935	G	A
JS760-6C	4	120	XIII	179169	G	T
JS760-6C	4	120	IV	959977	C	T
JS760-6C	4	120	XII	640300	C	A
JS760-6C	4	120	XIV	158774	T	G
JS760-6C	4	120	XV	239484	C	A
JS760-6C	4	120	XI	105775	A	T
JS760-6C	4	120	II	415981	C	T
JS760-6C	4	120	XVI	353278	C	T
JS760-6C	4	120	XI	281077	G	C
JS760-6C	4	120	XV	742375	C	T
JS760-6C	4	120	VII	240985	G	C
JS760-6C	4	120	IV	1489404	T	A
JS760-6C	4	120	XII	337269	C	T
JS760-6C	4	120	VI	49995	A	C
JS760-6C	4	120	IX	324330	C	T
JS760-6C	4	120	VIII	211361	G	T
JS760-6C	4	120	XV	330833	C	T
JS760-6C	4	120	XI	187387	T	A
JS760-6C	4	120	XV	842993	G	T
JS760-6C	4	120	VIII	219711	A	T
JS760-6C	4	120	III	105354	G	A
JS760-6C	4	120	VIII	305037	T	A
JS760-6C	4	120	I	46827	A	G
JS760-6C	4	120	I	140668	C	T
JS760-6C	4	120	II	116200	T	A
JS760-6C	4	120	II	136427	C	T
JS760-6C	4	120	IV	229543	A	T
JS760-6C	4	120	IV	784287	C	A
JS760-6C	4	120	IV	865153	G	A
JS760-6C	4	120	IV	1169443	A	C
JS760-6C	4	120	V	361074	C	T
JS760-6C	4	120	V	486144	T	C
JS760-6C	4	120	VII	300986	G	T
JS760-6C	4	120	VII	846624	A	G
JS760-6C	4	120	X	129914	C	A
JS760-6C	4	120	X	516538	G	T
JS760-6C	4	120	X	517906	A	G
JS760-6C	4	120	XI	173207	G	C
JS760-6C	4	120	XII	287591	G	T
JS760-6C	4	120	XII	341948	G	A
JS760-6C	4	120	XIII	298358	T	C
JS760-6C	4	120	XIV	331957	C	T
JS760-6C	4	120	XIV	444412	T	G
JS760-6C	4	120	XV	693981	G	A
JS760-6C	4	120	XV	778470	T	A
JS760-6C	4	120	XVI	304781	A	G
JS760-6C	4	120	XVI	513126	C	A
JS760-6D	1	120	XV	231266	C	G
JS760-6D	1	120	I	177863	T	C
JS760-6D	1	120	II	186571	T	G
JS760-6D	1	120	II	276342	C	A
JS760-6D	1	120	II	340596	G	C
JS760-6D	1	120	II	369935	C	G
JS760-6D	1	120	II	487130	A	G
JS760-6D	1	120	II	538516	A	G
JS760-6D	1	120	II	681381	T	G
JS760-6D	1	120	III	16165	G	A
JS760-6D	1	120	III	246766	G	C
JS760-6D	1	120	IX	140634	C	G
JS760-6D	1	120	IX	183778	G	A
JS760-6D	1	120	IX	227938	G	T
JS760-6D	1	120	V	284234	T	G
JS760-6D	1	120	VI	93676	G	T
JS760-6D	1	120	VII	282218	G	A
JS760-6D	1	120	VII	282219	A	G
JS760-6D	1	120	VII	1034526	A	C
JS760-6D	1	120	X	299171	A	C
JS760-6D	1	120	X	690779	C	T
JS760-6D	1	120	X	699724	G	A
JS760-6D	1	120	XI	132720	G	T
JS760-6D	1	120	XII	68980	C	T
JS760-6D	1	120	XII	325491	T	A
JS760-6D	1	120	XII	366303	C	G
JS760-6D	1	120	XII	918370	T	A
JS760-6D	1	120	XIII	519127	T	C
JS760-6D	1	120	XIII	795597	T	G
JS760-6D	1	120	XIV	66321	T	A
JS760-6D	1	120	XV	113844	G	C
JS760-6D	1	120	XV	760474	C	A
JS760-6D	1	120	XV	839276	T	G
JS760-6D	1	120	XVI	113454	C	G
JS760-6D	1	120	XVI	126075	G	A
JS760-6D	2	120	XII	734925	T	A
JS760-6D	2	120	IV	640786	T	A
JS760-6D	2	120	VIII	173435	C	A
JS760-6D	2	120	XIII	734812	G	A
JS760-6D	2	120	IV	574281	G	T
JS760-6D	2	120	IV	1011630	G	A
JS760-6D	2	120	XI	620650	C	A
JS760-6D	2	120	V	546711	G	A
JS760-6D	2	120	IV	348465	A	C
JS760-6D	2	120	VI	74902	T	A
JS760-6D	2	120	I	126236	G	C
JS760-6D	2	120	II	61215	G	A
JS760-6D	2	120	II	605629	G	T
JS760-6D	2	120	III	228819	C	T
JS760-6D	2	120	IV	702465	G	A
JS760-6D	2	120	IV	718488	G	T
JS760-6D	2	120	IV	1095418	G	C
JS760-6D	2	120	V	338409	C	T
JS760-6D	2	120	VII	384876	G	T
JS760-6D	2	120	VII	650709	G	C
JS760-6D	2	120	VII	1015953	G	T
JS760-6D	2	120	X	570155	C	T
JS760-6D	2	120	X	711597	G	A
JS760-6D	2	120	XII	118140	C	A
JS760-6D	2	120	XII	419324	G	T
JS760-6D	2	120	XII	812717	A	T
JS760-6D	2	120	XII	848980	T	C
JS760-6D	2	120	XIII	132461	G	T
JS760-6D	2	120	XIII	530800	C	A
JS760-6D	2	120	XIII	588021	T	G
JS760-6D	2	120	XIII	735933	G	A
JS760-6D	2	120	XIV	265531	G	C
JS760-6D	2	120	XV	385491	G	A
JS760-6D	2	120	XV	797121	G	A
JS760-6D	2	120	XV	1038082	T	A
JS760-6D	2	120	XVI	302972	C	A
JS760-6D	2	120	XVI	314472	C	A
JS760-6D	2	120	XVI	462874	G	T
JS760-6D	2	120	XVI	616632	C	T
JS760-6D	3	120	XII	552912	C	A
JS760-6D	3	120	VIII	137722	G	A
JS760-6D	3	120	XV	619284	A	G
JS760-6D	3	120	XI	330962	A	T
JS760-6D	3	120	XIV	327612	A	T
JS760-6D	3	120	XIV	695257	C	A
JS760-6D	3	120	XVI	548381	C	T
JS760-6D	3	120	XIV	479138	T	C
JS760-6D	3	120	II	22983	G	A
JS760-6D	3	120	II	465236	A	C
JS760-6D	3	120	IV	338773	C	T
JS760-6D	3	120	IV	1130782	G	A
JS760-6D	3	120	IX	82264	G	T
JS760-6D	3	120	V	276740	T	G
JS760-6D	3	120	V	406145	G	T
JS760-6D	3	120	VI	72883	A	G
JS760-6D	3	120	VII	143064	C	G
JS760-6D	3	120	VII	148260	G	C
JS760-6D	3	120	XII	42945	C	G
JS760-6D	3	120	XII	86138	C	T
JS760-6D	3	120	XII	241736	C	A
JS760-6D	3	120	XII	320173	G	A
JS760-6D	3	120	XII	1031038	C	T
JS760-6D	3	120	XIII	600850	A	G
JS760-6D	3	120	XIII	844660	C	A
JS760-6D	3	120	XIV	474243	G	T
JS760-6D	3	120	XVI	915650	C	A
JS760-6D	4	120	VII	882987	G	A
JS760-6D	4	120	XV	499434	G	A
JS760-6D	4	120	IV	1224490	C	G
JS760-6D	4	120	IX	289437	G	A
JS760-6D	4	120	VII	184113	G	T
JS760-6D	4	120	XII	284457	G	A
JS760-6D	4	120	XIV	504292	G	A
JS760-6D	4	120	XII	59739	G	T
JS760-6D	4	120	III	131677	T	G
JS760-6D	4	120	IV	92033	G	A
JS760-6D	4	120	IV	166575	C	A
JS760-6D	4	120	IV	189543	A	G
JS760-6D	4	120	IV	233406	C	G
JS760-6D	4	120	IV	1336640	A	C
JS760-6D	4	120	IV	1404467	A	G
JS760-6D	4	120	V	78371	G	C
JS760-6D	4	120	VII	624033	G	A
JS760-6D	4	120	VIII	54998	T	A
JS760-6D	4	120	VIII	432953	G	A
JS760-6D	4	120	X	122440	G	A
JS760-6D	4	120	XI	19746	T	C
JS760-6D	4	120	XI	403059	C	T
JS760-6D	4	120	XI	522115	G	A
JS760-6D	4	120	XI	549060	G	T
JS760-6D	4	120	XI	549061	A	T
JS760-6D	4	120	XII	171239	G	C
JS760-6D	4	120	XII	416229	C	A
JS760-6D	4	120	XII	495063	T	C
JS760-6D	4	120	XII	738662	G	A
JS760-6D	4	120	XIII	434617	C	G
JS760-6D	4	120	XIV	291431	C	A
JS760-6D	4	120	XIV	744390	C	T
JS760-6D	4	120	XIV	754248	G	T
JS760-6D	4	120	XV	592114	C	T
JS760-6D	4	120	XV	654406	C	T
JS760-6D	4	120	XV	675765	C	T
JS760-6D	4	120	XVI	374376	G	A
JS760-6D	4	120	XVI	819571	G	T
JS760-6D	4	120	XVI	918100	A	G
C+	1	120	IV	920291	T	A
C+	1	120	XV	378896	T	C
C+	1	120	XIII	617358	A	T
C+	1	120	VII	215671	A	T
C+	1	120	XII	551282	G	A
C+	1	120	XV	184967	A	G
C+	1	120	V	162213	C	T
C+	1	120	VI	90440	C	G
C+	1	120	IV	39679	G	A
C+	1	120	I	44921	C	T
C+	1	120	II	278362	A	C
C+	1	120	II	653124	A	G
C+	1	120	IV	240424	A	G
C+	1	120	IV	484243	G	A
C+	1	120	IV	538890	C	T
C+	1	120	X	302039	C	T
C+	1	120	X	529993	G	T
C+	1	120	X	703934	G	T
C+	1	120	XI	572916	G	T
C+	1	120	XII	59805	C	A
C+	1	120	XII	673658	A	T
C+	1	120	XIV	737858	G	C
C+	1	120	XV	215990	C	T
C+	1	120	XV	726746	T	A
C+	1	120	XVI	621780	G	C
C+	2	120	X	404593	C	G
C+	2	120	V	67036	A	T
C+	2	120	XI	565121	T	A
C+	2	120	XV	389955	C	G
C+	2	120	X	429425	G	T
C+	2	120	XII	577821	T	A
C+	2	120	XIV	697308	C	T
C+	2	120	IV	1328186	A	G
C+	2	120	V	341826	G	T
C+	2	120	II	675392	C	A
C+	2	120	II	728373	C	G
C+	2	120	III	51165	A	C
C+	2	120	IV	26204	A	G
C+	2	120	IV	152845	A	C
C+	2	120	IV	409793	G	A
C+	2	120	IV	569012	G	C
C+	2	120	IV	959607	G	A
C+	2	120	VI	225324	C	A
C+	2	120	VII	51792	G	C
C+	2	120	VII	76579	C	T
C+	2	120	VII	758621	T	C
C+	2	120	VII	860112	C	T
C+	2	120	X	45902	G	A
C+	2	120	XII	643852	G	A
C+	2	120	XIV	19605	G	A
C+	2	120	XIV	230030	A	T
C+	2	120	XIV	305478	G	A
C+	2	120	XV	181711	G	A
C+	2	120	XV	635956	C	A
C+	2	120	XVI	210255	T	G
C+	4	120	VII	764742	G	A
C+	4	120	XIII	469362	A	C
C+	4	120	XV	271402	T	C
C+	4	120	VII	972104	A	C
C+	4	120	X	564096	G	A
C+	4	120	XII	621240	C	A
C+	4	120	IV	561205	C	G
C+	4	120	IV	1020918	T	A
C+	4	120	VII	316616	A	G
C+	4	120	XII	1060888	G	T
C+	4	120	XIV	682442	C	A
C+	4	120	III	170575	T	C
C+	4	120	IV	474364	G	T
C+	4	120	II	732339	A	C
C+	4	120	III	122734	G	C
C+	4	120	III	145870	C	T
C+	4	120	IV	188498	G	A
C+	4	120	IV	262081	C	T
C+	4	120	IV	637525	C	T
C+	4	120	IV	1080293	G	A
C+	4	120	IV	1232891	G	C
C+	4	120	IX	103797	A	T
C+	4	120	VI	54789	C	A
C+	4	120	VI	213458	C	T
C+	4	120	VI	231693	A	G
C+	4	120	VI	238557	C	G
C+	4	120	VII	85310	G	T
C+	4	120	VII	110667	G	T
C+	4	120	VII	238306	G	C
C+	4	120	VII	779654	G	T
C+	4	120	X	222214	G	A
C+	4	120	X	661268	T	G
C+	4	120	XI	69704	C	T
C+	4	120	XI	308798	C	T
C+	4	120	XI	330633	A	T
C+	4	120	XI	532487	G	T
C+	4	120	XI	540719	T	A
C+	4	120	XII	307797	C	A
C+	4	120	XII	960275	C	T
C+	4	120	XIII	140945	C	T
C+	4	120	XIV	139744	A	G
C+	4	120	XIV	190163	G	C
C+	4	120	XIV	203630	C	G
C+	4	120	XIV	477911	G	C
C+	4	120	XV	73537	A	G
C+	4	120	XV	73539	C	A
C+	4	120	XV	197972	G	A
C+	4	120	XV	986590	G	A
C+	4	120	XVI	185600	T	A
C+	4	120	XVI	481065	G	A
C+ rho0	1	60	IX	122205	G	C
C+ rho0	1	60	IV	589669	A	G
C+ rho0	1	60	XIII	268098	G	A
C+ rho0	1	60	IV	246881	G	T
C+ rho0	1	60	VII	915072	T	A
C+ rho0	1	60	IX	83194	T	C
C+ rho0	1	60	VII	725976	C	T
C+ rho0	1	60	IX	33366	A	G
C+ rho0	1	60	IV	829129	G	T
C+ rho0	1	60	IV	1318021	T	G
C+ rho0	1	60	IV	1483795	C	T
C+ rho0	1	60	I	40060	A	G
C+ rho0	1	60	II	699100	T	G
C+ rho0	1	60	III	226945	C	A
C+ rho0	1	60	IV	618974	G	A
C+ rho0	1	60	IV	757264	C	T
C+ rho0	1	60	IV	1089584	C	T
C+ rho0	1	60	IV	1376163	T	C
C+ rho0	1	60	IX	369065	C	T
C+ rho0	1	60	IX	405463	T	C
C+ rho0	1	60	V	269656	C	G
C+ rho0	1	60	VII	317268	T	C
C+ rho0	1	60	VII	412172	T	C
C+ rho0	1	60	VII	760295	T	C
C+ rho0	1	60	X	211667	G	A
C+ rho0	1	60	X	216167	C	G
C+ rho0	1	60	X	285972	G	A
C+ rho0	1	60	X	333126	T	C
C+ rho0	1	60	X	622515	C	A
C+ rho0	1	60	XI	517112	C	A
C+ rho0	1	60	XI	519664	C	T
C+ rho0	1	60	XI	546492	A	T
C+ rho0	1	60	XII	743023	C	T
C+ rho0	1	60	XII	801236	C	T
C+ rho0	1	60	XIII	32399	C	T
C+ rho0	1	60	XIII	400720	T	G
C+ rho0	1	60	XIII	531750	C	T
C+ rho0	1	60	XIII	738111	T	C
C+ rho0	1	60	XIV	18216	C	G
C+ rho0	1	60	XIV	127703	G	C
C+ rho0	1	60	XIV	213354	C	A
C+ rho0	1	60	XIV	334176	C	T
C+ rho0	1	60	XV	79792	T	G
C+ rho0	1	60	XV	649821	A	C
C+ rho0	1	60	XV	963519	G	T
C+ rho0	1	60	XV	997865	G	A
C+ rho0	1	60	XVI	738736	T	A
C+ rho0	2	60	VII	946463	G	A
C+ rho0	2	60	III	260114	C	T
C+ rho0	2	60	XII	755977	T	A
C+ rho0	2	60	XII	505394	C	T
C+ rho0	2	60	XII	246971	G	T
C+ rho0	2	60	XI	82441	C	T
C+ rho0	2	60	IV	730418	G	A
C+ rho0	2	60	XV	234824	A	G
C+ rho0	2	60	I	178019	T	G
C+ rho0	2	60	II	606384	G	A
C+ rho0	2	60	III	207546	C	G
C+ rho0	2	60	IV	271954	G	C
C+ rho0	2	60	IV	279616	C	T
C+ rho0	2	60	IV	939860	C	T
C+ rho0	2	60	IV	1239178	G	T
C+ rho0	2	60	IV	1472874	G	A
C+ rho0	2	60	IX	239881	A	G
C+ rho0	2	60	V	63377	C	A
C+ rho0	2	60	V	502342	G	A
C+ rho0	2	60	VI	258567	C	T
C+ rho0	2	60	VII	228375	A	G
C+ rho0	2	60	VII	432875	T	A
C+ rho0	2	60	VII	984005	C	T
C+ rho0	2	60	VIII	232011	A	C
C+ rho0	2	60	VIII	288520	G	A
C+ rho0	2	60	VIII	288521	A	G
C+ rho0	2	60	VIII	392218	A	C
C+ rho0	2	60	X	270479	C	A
C+ rho0	2	60	X	444899	C	T
C+ rho0	2	60	XI	242707	A	T
C+ rho0	2	60	XI	541647	A	C
C+ rho0	2	60	XII	920244	G	A
C+ rho0	2	60	XII	927968	C	T
C+ rho0	2	60	XIII	403931	A	T
C+ rho0	2	60	XIII	764903	C	A
C+ rho0	2	60	XIV	156667	C	A
C+ rho0	2	60	XV	373228	T	C
C+ rho0	2	60	XV	519080	A	T
C+ rho0	2	60	XV	576025	G	C
C+ rho0	2	60	XV	741663	G	A
C+ rho0	2	60	XVI	165245	A	C
C+ rho0	2	60	XVI	360469	A	T
C+ rho0	2	60	XVI	406715	C	T
C+ rho0	3	60	XIV	653513	C	T
C+ rho0	3	60	V	336781	G	T
C+ rho0	3	60	II	393637	A	G
C+ rho0	3	60	III	264221	G	A
C+ rho0	3	60	XI	598030	A	T
C+ rho0	3	60	VII	867490	C	T
C+ rho0	3	60	IV	729899	A	G
C+ rho0	3	60	XI	57481	G	T
C+ rho0	3	60	II	524487	G	A
C+ rho0	3	60	II	783163	C	G
C+ rho0	3	60	IV	35541	T	G
C+ rho0	3	60	IV	747930	C	A
C+ rho0	3	60	IV	1107362	G	T
C+ rho0	3	60	IX	82180	C	T
C+ rho0	3	60	IX	200915	C	G
C+ rho0	3	60	V	553427	C	T
C+ rho0	3	60	VII	142664	G	C
C+ rho0	3	60	VII	376243	C	T
C+ rho0	3	60	VII	643173	T	A
C+ rho0	3	60	VIII	194338	A	G
C+ rho0	3	60	VIII	194377	C	T
C+ rho0	3	60	VIII	506533	T	C
C+ rho0	3	60	X	432518	T	A
C+ rho0	3	60	X	657002	C	T
C+ rho0	3	60	XI	12092	G	C
C+ rho0	3	60	XI	440202	A	C
C+ rho0	3	60	XII	310241	G	C
C+ rho0	3	60	XII	935646	C	A
C+ rho0	3	60	XIV	472226	A	G
C+ rho0	3	60	XV	442974	A	G
C+ rho0	3	60	XV	660040	C	T
C+ rho0	3	60	XV	1001923	C	T
C+ rho0	3	60	XVI	230282	G	A
C+ rho0	3	60	XVI	717769	A	G
C+ rho0	4	60	IV	73253	A	C
C+ rho0	4	60	II	316830	G	A
C+ rho0	4	60	II	109335	C	T
C+ rho0	4	60	VI	204227	G	A
C+ rho0	4	60	XV	254458	T	G
C+ rho0	4	60	IV	830579	G	T
C+ rho0	4	60	IX	62078	C	A
C+ rho0	4	60	IX	401745	C	T
C+ rho0	4	60	X	613630	G	T
C+ rho0	4	60	II	765209	G	A
C+ rho0	4	60	II	181347	C	T
C+ rho0	4	60	III	116164	C	T
C+ rho0	4	60	V	337076	C	G
C+ rho0	4	60	VII	244058	C	T
C+ rho0	4	60	VII	269533	G	T
C+ rho0	4	60	VII	304741	C	T
C+ rho0	4	60	VII	835710	A	G
C+ rho0	4	60	VIII	171775	C	T
C+ rho0	4	60	VIII	235317	C	G
C+ rho0	4	60	X	151894	C	T
C+ rho0	4	60	X	315485	C	A
C+ rho0	4	60	XII	200382	A	C
C+ rho0	4	60	XIII	174762	C	T
C+ rho0	4	60	XIII	327753	C	T
C+ rho0	4	60	XIII	476534	G	A
C+ rho0	4	60	XV	499348	C	G
C+ rho0	4	60	XV	1049619	A	C
Footnote: The data for C+ MAL replicate 3 was removed due to cross contamination.

## Sheet: Table_S2
Table S2. Nuclear SNV rates of all MALs.
Strain	Replicate ID	MAL ID	Total SNV count	Number of generations	Number of single bottleneck transfers	Genome	SNV rate
JS760-6A	1	YGL3227_1P60	28	21	60	12071326	1.84091e-09
JS760-6A	2	YGL3227_2P60	28	21	60	12071326	1.84091e-09
JS760-6A	3	YGL3227_3P60	20	21	60	12071326	1.31494e-09
JS760-6A	4	YGL3227_4P60	18	21	60	12071326	1.18344e-09
JS760-6B	1	YGL3228_1P60	23	21	60	12071326	1.51218e-09
JS760-6B	2	YGL3228_2P60	43	21	60	12071326	2.82711e-09
JS760-6B	3	YGL3228_3P60	49	21	60	12071326	3.22159e-09
JS760-6B	4	YGL3228_4P60	49	21	60	12071326	3.22159e-09
JS760-6C	1	YGL3229_1P120	29	21	120	12071326	9.53328e-10
JS760-6C	2	YGL3229_2P120	32	21	120	12071326	1.05195e-09
JS760-6C	3	YGL3229_3P120	17	21	120	12071326	5.58848e-10
JS760-6C	4	YGL3229_4P120	47	21	120	12071326	1.54505e-09
JS760-6D	1	YGL3230_1P120	35	21	120	12071326	1.15057e-09
JS760-6D	2	YGL3230_2P120	39	21	120	12071326	1.28206e-09
JS760-6D	3	YGL3230_3P120	27	21	120	12071326	8.87582e-10
JS760-6D	4	YGL3230_4P120	39	21	120	12071326	1.28206e-09
C+	1	YGL3231_1P120	25	21	120	12071326	8.21835e-10
C+	2	YGL3231_2P120	30	21	120	12071326	9.86202e-10
C+	4	YGL3231_4P120	50	21	120	12071326	1.64367e-09
C+ rho0	1	YGL3232_1P60	47	21	60	12071326	3.0901e-09
C+ rho0	2	YGL3232_2P60	43	21	60	12071326	2.82711e-09
C+ rho0	3	YGL3232_3P60	34	21	60	12071326	2.23539e-09
C+ rho0	4	YGL3232_4P60	27	21	60	12071326	1.77516e-09
Footnote: The data for C+ MAL replicate 3 was removed due to cross contamination.

## Sheet: Table_S3
Table S3. List of INDELs accumulated in nuclear genome.
Strain	Replicate ID	Single-cell bottleneck	Chromosome	Position	Reference allele	Alternative allele
JS760-6A	1	60	IX	179719	A	AAT
JS760-6A	2	60	XV	589907	GA	G
JS760-6A	2	60	IV	573890	GC	G
JS760-6A	3	60	IX	342354	C	CT
JS760-6A	3	60	XII	1049846	T	TC
JS760-6B	1	60	VIII	514829	C	CTA
JS760-6B	1	60	IV	812962	C	CAT
JS760-6B	1	60	II	68282	G	GTTA
JS760-6B	1	60	VII	808386	C	CTA
JS760-6B	1	60	XII	386315	G	GA
JS760-6B	1	60	VII	69352	T	TACAC
JS760-6B	1	60	X	639990	A	AACAC
JS760-6B	1	60	XVI	721610	AT	A
JS760-6B	2	60	XII	172018	A	AATAT
JS760-6B	2	60	XI	280162	G	GA
JS760-6B	3	60	VIII	340058	T	TTA
JS760-6B	3	60	XI	36588	C	CAT
JS760-6B	3	60	II	777906	AT	A
JS760-6B	3	60	IV	840422	A	AAT
JS760-6B	3	60	IV	1109876	G	GAT
JS760-6B	3	60	X	577025	A	AAT
JS760-6B	4	60	V	430559	CA	C
JS760-6B	4	60	XIII	561877	A	AAT
JS760-6B	4	60	IV	1016710	T	TC
JS760-6B	4	60	II	133870	C	CAT
JS760-6B	4	60	V	118577	C	CATAT
JS760-6B	4	60	VI	83969	T	TA
JS760-6B	4	60	IX	171637	G	GA
JS760-6B	4	60	VII	264427	CG	C
JS760-6B	4	60	XI	428113	GT	G
JS760-6B	4	60	XIV	572448	CTT	C
JS760-6C	1	120	IV	220163	CCA	C
JS760-6C	1	120	VIII	194529	AG	A
JS760-6C	1	120	VIII	402596	AT	A
JS760-6C	1	120	X	180103	TC	T
JS760-6C	1	120	XV	113823	AG	A
JS760-6C	2	120	II	702006	C	CAT
JS760-6C	3	120	VII	959779	A	AAT
JS760-6C	4	120	I	65925	AT	A
JS760-6D	1	120	XIII	388684	T	TTA
JS760-6D	1	120	XIII	239353	C	CAT
JS760-6D	1	120	XII	172018	A	AAT
JS760-6D	1	120	IX	419479	G	GTA
JS760-6D	1	120	I	65614	A	AT
JS760-6D	1	120	XIII	129676	G	GA
JS760-6D	1	120	XV	923126	G	GAT
JS760-6D	1	120	II	68282	G	GTTA
JS760-6D	1	120	XVI	876243	C	CTA
JS760-6D	1	120	III	162852	G	GCA
JS760-6D	1	120	VIII	111530	C	CTATA
JS760-6D	1	120	XI	489841	T	TA
JS760-6D	1	120	XIII	774724	CA	C
JS760-6D	1	120	XVI	128238	T	TA
JS760-6D	2	120	VIII	514829	C	CTA
JS760-6D	2	120	XV	355083	A	AAT
JS760-6D	2	120	XI	36588	C	CAT
JS760-6D	2	120	XII	556468	C	CAT
JS760-6D	2	120	V	132565	C	CAT
JS760-6D	2	120	XIII	321328	C	CAT
JS760-6D	2	120	XIII	209036	T	TAG
JS760-6D	2	120	VII	802370	G	GA
JS760-6D	3	120	VII	272291	G	GAT
JS760-6D	3	120	IX	105767	G	GATA
JS760-6D	3	120	XIII	238303	T	TACA
JS760-6D	3	120	II	416990	G	GA
JS760-6D	3	120	II	702006	C	CATAT
JS760-6D	3	120	IV	392146	G	GAC
JS760-6D	4	120	VIII	340058	T	TTA
JS760-6D	4	120	XV	355083	A	AAT
JS760-6D	4	120	II	702006	C	CAT
JS760-6D	4	120	VII	69352	T	TACAC
JS760-6D	4	120	XIII	21941	C	CAT
JS760-6D	4	120	IV	1329697	CTCCAGAGGCGGCTTCGGTGGCCCCAGAGGTGGATTTGGTGGTCCAAGAGGTGGTTACGGTGGCTAT	C
C+	1	120	VII	1043766	C	CAT
C+	1	120	IV	920285	T	TA
C+	2	120	XIII	266854	C	CAT
C+	2	120	XI	19855	TA	T
C+	4	120	IV	930964	C	CAT
C+	4	120	X	564098	G	GA
C+ rho0	2	60	IX	92093	CG	C
C+ rho0	2	60	XIII	403928	TC	T
C+ rho0	3	60	XV	804922	A	AT
C+ rho0	3	60	XII	589091	AC	A
C+ rho0	3	60	XIII	473733	AT	A
C+ rho0	4	60	XVI	412253	A	AATGGT
C+ rho0	4	60	X	227973	T	TA
Footnote: The data for C+ MAL replicate 3 was removed due to cross contamination.

## Sheet: Table_S4
Table S4. Nuclear INDEL rates of all MALs.
Strain	Replicate ID	MAL ID	Total SNV count	Number of generations	Number of single bottleneck transfers	Genome	INDEL rate
JS760-6A	1	YGL3227_1P60	1	21	60	12071326	6.57468e-11
JS760-6A	2	YGL3227_2P60	2	21	60	12071326	1.31494e-10
JS760-6A	3	YGL3227_3P60	2	21	60	12071326	1.31494e-10
JS760-6A	4	YGL3227_4P60	0	21	60	12071326	0
JS760-6B	1	YGL3228_1P60	8	21	60	12071326	5.25974e-10
JS760-6B	2	YGL3228_2P60	2	21	60	12071326	1.31494e-10
JS760-6B	3	YGL3228_3P60	6	21	60	12071326	3.94481e-10
JS760-6B	4	YGL3228_4P60	10	21	60	12071326	6.57468e-10
JS760-6C	1	YGL3229_1P120	5	21	120	12071326	1.64367e-10
JS760-6C	2	YGL3229_2P120	1	21	120	12071326	3.28734e-11
JS760-6C	3	YGL3229_3P120	1	21	120	12071326	3.28734e-11
JS760-6C	4	YGL3229_4P120	1	21	120	12071326	3.28734e-11
JS760-6D	1	YGL3230_1P120	14	21	120	12071326	4.60227e-10
JS760-6D	2	YGL3230_2P120	8	21	120	12071326	2.62987e-10
JS760-6D	3	YGL3230_3P120	6	21	120	12071326	1.9724e-10
JS760-6D	4	YGL3230_4P120	6	21	120	12071326	1.9724e-10
C+	1	YGL3231_1P120	2	21	120	12071326	6.57468e-11
C+	2	YGL3231_2P120	2	21	120	12071326	6.57468e-11
C+	4	YGL3231_4P120	2	21	120	12071326	6.57468e-11
C+ rho0	1	YGL3232_1P60	0	21	60	12071326	0
C+ rho0	2	YGL3232_2P60	2	21	60	12071326	1.31494e-10
C+ rho0	3	YGL3232_3P60	3	21	60	12071326	1.9724e-10
C+ rho0	4	YGL3232_4P60	2	21	60	12071326	1.31494e-10
Footnote: The data for C+ MAL replicate 3 was removed due to cross contamination.

## Sheet: Table_S5
Table S5. The transition/transversion (Ts/Tv) ratio of all MALs.
Strain	Replicate ID	MAL ID	Ts	Tv	Ts/Tv ratio
JS760-6A	1	YGL3227_1P60	13	15	0.866667
JS760-6A	2	YGL3227_2P60	15	13	1.15385
JS760-6A	3	YGL3227_3P60	11	9	1.22222
JS760-6A	4	YGL3227_4P60	9	9	1
JS760-6B	1	YGL3228_1P60	11	12	0.916667
JS760-6B	2	YGL3228_2P60	20	23	0.869565
JS760-6B	3	YGL3228_3P60	24	25	0.96
JS760-6B	4	YGL3228_4P60	22	27	0.814815
JS760-6C	1	YGL3229_1P120	17	12	1.41667
JS760-6C	2	YGL3229_2P120	14	18	0.777778
JS760-6C	3	YGL3229_3P120	8	9	0.888889
JS760-6C	4	YGL3229_4P120	21	26	0.807692
JS760-6D	1	YGL3230_1P120	12	23	0.521739
JS760-6D	2	YGL3230_2P120	14	25	0.56
JS760-6D	3	YGL3230_3P120	12	15	0.8
JS760-6D	4	YGL3230_4P120	22	17	1.29412
C+	1	YGL3231_1P120	12	13	0.923077
C+	2	YGL3231_2P120	13	17	0.764706
C+	4	YGL3231_4P120	22	28	0.785714
C+ rho0	1	YGL3232_1P60	27	20	1.35
C+ rho0	2	YGL3232_2P60	23	20	1.15
C+ rho0	3	YGL3232_3P60	19	15	1.26667
C+ rho0	4	YGL3232_4P60	15	12	1.25
Footnote: The data for C+ MAL replicate 3 was removed due to cross contamination.

## Sheet: Table_S6
Table S6. The G/C to A/T mutational bias.
Strain	Replicate ID	MAL ID	A/T to G/C SNVs	G/C to A/T SNVs
JS760-6A	1	YGL3227_1P60	6	15
JS760-6A	2	YGL3227_2P60	6	21
JS760-6A	3	YGL3227_3P60	4	9
JS760-6A	4	YGL3227_4P60	4	7
JS760-6B	1	YGL3228_1P60	5	12
JS760-6B	2	YGL3228_2P60	10	21
JS760-6B	3	YGL3228_3P60	12	28
JS760-6B	4	YGL3228_4P60	12	23
JS760-6C	1	YGL3229_1P120	7	21
JS760-6C	2	YGL3229_2P120	11	14
JS760-6C	3	YGL3229_3P120	3	11
JS760-6C	4	YGL3229_4P120	10	26
JS760-6D	1	YGL3230_1P120	12	12
JS760-6D	2	YGL3230_2P120	3	27
JS760-6D	3	YGL3230_3P120	6	16
JS760-6D	4	YGL3230_4P120	7	25
C+	1	YGL3231_1P120	5	12
C+	2	YGL3231_2P120	6	15
C+	4	YGL3231_4P120	10	27
C+ rho0	1	YGL3232_1P60	16	23
C+ rho0	2	YGL3232_2P60	10	24
C+ rho0	3	YGL3232_3P60	9	17
C+ rho0	4	YGL3232_4P60	5	19
Footnote: The data for C+ MAL replicate 3 was removed due to cross contamination.

## Sheet: Table_S7
Table S7. List of SNVs and INDELs accumulated in the mitochondrial genome.
Strain	Replicate ID	Single-cell bottleneck	Chromosome	Position	Reference allele	Alternative allele	Variant type
JS760-6C	1	120	Mito	84815	T	A	SNV
JS760-6C	1	120	Mito	12726	G	C	SNV
JS760-6C	1	120	Mito	12130	A	T	SNV
JS760-6C	3	120	Mito	10864	C	T	SNV
JS760-6C	3	120	Mito	56544	A	T	SNV
C+	1	120	Mito	26941	T	A	SNV
C+	1	120	Mito	25371	A	C	SNV
C+	4	120	Mito	61730	T	A	SNV
C+	4	120	Mito	79207	A	G	SNV
JS760-6C	1	120	Mito	13751	A	AT	INDEL
JS760-6C	1	120	Mito	20288	T	TG	INDEL
JS760-6C	1	120	Mito	67400	T	TC	INDEL
JS760-6C	1	120	Mito	50784	G	GC	INDEL
JS760-6C	1	120	Mito	1099	TA	T	INDEL
JS760-6C	1	120	Mito	33389	CTATTT	C	INDEL
JS760-6C	3	120	Mito	5437	A	AT	INDEL
C+	1	120	Mito	1099	T	TA	INDEL
C+	1	120	Mito	67400	T	TCCCC	INDEL
C+	1	120	Mito	85596	GC	G	INDEL
C+	1	120	Mito	55301	TA	T	INDEL
C+	2	120	Mito	17358	G	GA	INDEL
C+	2	120	Mito	50949	AT	A	INDEL
C+	4	120	Mito	65917	C	CG	INDEL
C+	4	120	Mito	35794	AT	A	INDEL
C+	4	120	Mito	67400	T	TCCCCC	INDEL
C+	4	120	Mito	67598	CTTATA	C	INDEL
C+	4	120	Mito	71026	T	TAA	INDEL
